# Supplementary material for: Ventricular tachycardia risk prediction with an abbreviated duration mobile cardiac telemetry
Source: Heart Rhythm O2. 2023 Jun 30;4(8):500–5. doi: 10.1016/j.hroo.2023.06.009 (PMC10461200; doi:10.1016/j.hroo.2023.06.009)
Supplement: Risk prediction calculator [file mmc2.xlsx]

## Sheet: Main model
		Main model
		FACTOR	VALUE
		Age, per year		0.0128373
		Sex (Female=1, Male=2)		0.403759
		Maximum heart rate, per bpm		-0.0016646
		Lowest rate during bradycardia, per bpm		-0.0018789
		Fastest rate during PAC couplet, per bpm		0.0013599
		Fastest rate during SVT≥4 beats, per bpm		0.0019014
		Fastest rate during AIVR, per bpm		0.002189
		Total PVC count, per 1000 beats		-0.003664
		Total number of PVC couplets, per 100 couplets		-0.0039989
		Fastest rate during PVC couplet, per bpm		0.0052199
		Number of PVC triplets, per 10 triplets		-0.0011753
		Fastest rate during PVC triplet, per bpm		0.0058987
		VT runs≥4 beats		0.0023373
		Longest duration of VT run, per beat		0.166053
		ß0 (Model intercept)		-4.42906
		Predicted risk*	0.0117851
		*Input the value 0 if an event has not occurred.

## Sheet: ECG-only model
		ECG-only model
		FACTOR	VALUE
		Maximum heart rate, per bpm		-.006056
		Lowest rate during bradycardia, per bpm		-.0028304
		Total number of beats, per 10’000 beats		-.0026697
		Total PAC count, per 1000 beats		.0017096
		Fastest rate during PAC couplet, per bpm		.002136
		Number of PAC triplets, per 100 triplets		-.0022087
		Fastest rate during SVT≥4 beats, per bpm		.0020498
		Fastest rate during AIVR, per bpm		.0026436
		Longest duration of AIVR, per beat		-.0000738
		Total PVC count, per 1000 beats		-.0021928
		Total number of PVC couplets, per 100 couplets		-.0021845
		Fastest rate during PVC couplet, per bpm		.006003
		Number of PVC triplets, per 10 triplets		-.004129
		Fastest rate during PVC triplet, per bpm		.0062653
		VT runs≥4 beats		.0031469
		Longest duration of VT run, per beat		.1657541
		ß0 (Model intercept)		-2.540892
		Predicted risk*	0.0730408
		*Input the value 0 if an event has not occurred.
